# Supplementary material for: Evaluation of forage production performance and prediction of introduction adaptability for different Avena sativa germplasms in the southeast edge of the Qinghai-Tibet plateau
Source: Front Plant Sci. 2025 Aug 13;16:1564278. doi: 10.3389/fpls.2025.1564278 (PMC12380873; doi:10.3389/fpls.2025.1564278)
Supplement: Supplementary file 2 [file Table2.xlsx]

## Sheet: Table S1
Supplementary Table 1. Environmental variables for predicting the potential spatiotemporal distribution pattern.
Environment variable types	Environmental factors	Description
Bioclimatic variables	bio01	Mean annual air temperature
	bio02	Mean diurnal air temperature range
	bio03	Isothermality
	bio04	Temperature seasonality
	bio05	Mean daily maximum air temperature of the warmest month
	bio06	Mean daily minimum air temperature of the coldest month
	bio07	Annual range of air temperature
	bio08	Mean daily mean air temperatures of the wettest quarter
	bio09	Mean daily mean air temperatures of the driest quarter
	bio10	Mean daily mean air temperatures of the warmest quarter
	bio11	Mean daily mean air temperatures of the coldest quarter
	bio12	Annual precipitation amount
	bio13	Precipitation amount of the wettest month
	bio14	Precipitation amount of the driest month
	bio15	Precipitation seasonality
	bio16	Mean monthly precipitation amount of the wettest quarter
	bio17	Mean monthly precipitation amount of the driest quarter
	bio18	Mean monthly precipitation amount of the warmest quarter
	bio19	Mean monthly precipitation amount of the coldest quarter
Topographic variables	ELEV	Elevation

## Sheet: Table S2
Supplementary Table 2. Source information of Avena sativa germplasm.
Germplasm Number	Germplasm name	Provider	Fertility period
AS01	CIav 9410	Institute of Animal Science (IAS), Chinese Academy of Agricultural Sciences (CAAS)	complete
AS02	AC Ronald	Institute of Animal Science (IAS), Chinese Academy of Agricultural Sciences (CAAS)	complete
AS03	OA965-1	Institute of Animal Science (IAS), Chinese Academy of Agricultural Sciences (CAAS)	complete
AS04	OA966-1	Institute of Animal Science (IAS), Chinese Academy of Agricultural Sciences (CAAS)	complete
AS05	AC Morgan	Institute of Animal Science (IAS), Chinese Academy of Agricultural Sciences (CAAS)	complete
AS06	AC Belmont	Institute of Animal Science (IAS), Chinese Academy of Agricultural Sciences (CAAS)	complete
AS07	Daubeney	Institute of Animal Science (IAS), Chinese Academy of Agricultural Sciences (CAAS)	complete
AS08	Athabasca	Institute of Animal Science (IAS), Chinese Academy of Agricultural Sciences (CAAS)	complete
AS09	Jasiri	Institute of Animal Science (IAS), Chinese Academy of Agricultural Sciences (CAAS)	incomplete
AS10	Pendek-Pc-48	Institute of Animal Science (IAS), Chinese Academy of Agricultural Sciences (CAAS)	complete
AS11	Braunii No. 4970	Institute of Animal Science (IAS), Chinese Academy of Agricultural Sciences (CAAS)	complete
AS12	Huzar Originaly	Institute of Animal Science (IAS), Chinese Academy of Agricultural Sciences (CAAS)	complete
AS13	Jezewski	Institute of Animal Science (IAS), Chinese Academy of Agricultural Sciences (CAAS)	complete
AS14	Jindrichovsky	Institute of Animal Science (IAS), Chinese Academy of Agricultural Sciences (CAAS)	complete
AS15	Midas	Institute of Animal Science (IAS), Chinese Academy of Agricultural Sciences (CAAS)	complete
AS16	Forage plus	Institute of Animal Science (IAS), Chinese Academy of Agricultural Sciences (CAAS)	incomplete
AS17	Haymake	Institute of Animal Science (IAS), Chinese Academy of Agricultural Sciences (CAAS)	complete
AS18	Bale	Institute of Animal Science (IAS), Chinese Academy of Agricultural Sciences (CAAS)	complete
AS19	Regent	Institute of Animal Science (IAS), Chinese Academy of Agricultural Sciences (CAAS)	incomplete
AS20	Lena	Institute of Animal Science (IAS), Chinese Academy of Agricultural Sciences (CAAS)	complete
AS21	Monte	Institute of Animal Science (IAS), Chinese Academy of Agricultural Sciences (CAAS)	complete
AS22	Haywire	Institute of Animal Science (IAS), Chinese Academy of Agricultural Sciences (CAAS)	complete
AS23	Monida	Institute of Animal Science (IAS), Chinese Academy of Agricultural Sciences (CAAS)	complete
AS24	Three stars	Institute of Animal Science (IAS), Chinese Academy of Agricultural Sciences (CAAS)	incomplete
AS25	Monida	Institute of Animal Science (IAS), Chinese Academy of Agricultural Sciences (CAAS)	complete
AS26	Titan	Institute of Animal Science (IAS), Chinese Academy of Agricultural Sciences (CAAS)	complete
AS27	Charisma	Institute of Animal Science (IAS), Chinese Academy of Agricultural Sciences (CAAS)	incomplete
AS28	Magnum	Institute of Animal Science (IAS), Chinese Academy of Agricultural Sciences (CAAS)	complete
AS29	Square-edged Oat	Institute of Animal Science (IAS), Chinese Academy of Agricultural Sciences (CAAS)	incomplete
AS30	Huangda Oat	Institute of Animal Science (IAS), Chinese Academy of Agricultural Sciences (CAAS)	complete
AS31	Avena fatua	Institute of Animal Science (IAS), Chinese Academy of Agricultural Sciences (CAAS)	incomplete
AS32	Yellow-Beaded Oat	Institute of Animal Science (IAS), Chinese Academy of Agricultural Sciences (CAAS)	complete
AS33	Oats from Tacheng	Institute of Animal Science (IAS), Chinese Academy of Agricultural Sciences (CAAS)	incomplete
AS34	Panleide	Institute of Animal Science (IAS), Chinese Academy of Agricultural Sciences (CAAS)	complete
AS35	Gold Opett	Institute of Animal Science (IAS), Chinese Academy of Agricultural Sciences (CAAS)	complete
AS36	Long-live-Commander	Institute of Animal Science (IAS), Chinese Academy of Agricultural Sciences (CAAS)	incomplete
AS37	Early-Oats No.1	Institute of Animal Science (IAS), Chinese Academy of Agricultural Sciences (CAAS)	complete
AS38	AHuan	Institute of Animal Science (IAS), Chinese Academy of Agricultural Sciences (CAAS)	incomplete
AS39	Shangyi Oat	Institute of Animal Science (IAS), Chinese Academy of Agricultural Sciences (CAAS)	complete
AS40	Ouleidun-Stick	Institute of Animal Science (IAS), Chinese Academy of Agricultural Sciences (CAAS)	complete
AS41	Hungarian Oat	Institute of Animal Science (IAS), Chinese Academy of Agricultural Sciences (CAAS)	complete
AS42	Oat No.24	Institute of Animal Science (IAS), Chinese Academy of Agricultural Sciences (CAAS)	incomplete
AS43	Oat No.320	Institute of Animal Science (IAS), Chinese Academy of Agricultural Sciences (CAAS)	incomplete
AS44	Avena magna	Institute of Animal Science (IAS), Chinese Academy of Agricultural Sciences (CAAS)	complete
AS45	Oat No.77	Institute of Animal Science (IAS), Chinese Academy of Agricultural Sciences (CAAS)	complete
AS46	Haykovsky No.596 Oat	Institute of Animal Science (IAS), Chinese Academy of Agricultural Sciences (CAAS)	complete
AS47	Oat No.1	Institute of Animal Science (IAS), Chinese Academy of Agricultural Sciences (CAAS)	incomplete
AS48	Oat No.2	Institute of Animal Science (IAS), Chinese Academy of Agricultural Sciences (CAAS)	complete
AS49	Sibirischer	Institute of Animal Science (IAS), Chinese Academy of Agricultural Sciences (CAAS)	complete
AS50	Crialla Saltena	Institute of Animal Science (IAS), Chinese Academy of Agricultural Sciences (CAAS)	complete
AS51	Everleaf	Institute of Animal Science (IAS), Chinese Academy of Agricultural Sciences (CAAS)	incomplete
AS52	Dingyan No.2	Institute of Animal Science (IAS), Chinese Academy of Agricultural Sciences (CAAS)	incomplete
AS53	Dingyin No.1	Institute of Animal Science (IAS), Chinese Academy of Agricultural Sciences (CAAS)	complete
AS54	Haywire	Institute of Animal Science (IAS), Chinese Academy of Agricultural Sciences (CAAS)	complete
AS55	Haymaker	Institute of Animal Science (IAS), Chinese Academy of Agricultural Sciences (CAAS)	complete
AS56	Lanniao No.1	Institute of Animal Science (IAS), Chinese Academy of Agricultural Sciences (CAAS)	incomplete
AS57	Longyan No.3	Institute of Animal Science (IAS), Chinese Academy of Agricultural Sciences (CAAS)	incomplete
AS58	Monica	Institute of Animal Science (IAS), Chinese Academy of Agricultural Sciences (CAAS)	incomplete
AS59	Qinghai 444	Institute of Animal Science (IAS), Chinese Academy of Agricultural Sciences (CAAS)	complete
AS60	Qingyan No.1	Institute of Animal Science (IAS), Chinese Academy of Agricultural Sciences (CAAS)	complete
AS61	Qingyin No.2	Institute of Animal Science (IAS), Chinese Academy of Agricultural Sciences (CAAS)	complete
AS62	sweet oat	Institute of Animal Science (IAS), Chinese Academy of Agricultural Sciences (CAAS)	incomplete

## Sheet: Table S3
Supplementary Table 3. Measured agronomic traits indicators of Avena sativa.
Agronomic traits	Abbreviation	Unit	Stage of measurement
Hay grass yield	HY	g/plant	Filling stage
Fresh grass yield	FY	g/plant	Filling stage
Hay to fresh ratio	HFR	number	Filling stage
Absolute plant height	PH	cm	Filling stage
Flag leaf length	LLf	cm	Filling stage
Flag leaf width	LWf	cm	Filling stage
Flag leaf area	LAf	cm2	Filling stage
Flag-second leaf length	LLfs	cm	Filling stage
Flag-second leaf width	LWfs	cm	Filling stage
Flag-second leaf area	LAfs	cm2	Filling stage
Number of total tiller	NTT	number/plant	Filling stage
Number of fertile tiller	NFT	number/plant	Filling stage
Number of vegetative tiller	NVT	number/plant	Filling stage
Hay stem yield	HYS	g	Filling stage
Hay leaf yield	HYL	g	Filling stage
Stem to leaf ratio of hay	SLR	number	Filling stage
Thick of second stem internode	TSI	mm	Filling stage
Spike length	SPL	cm	Filling stage
Round layers	RL	layer/plant	Filling stage
Root depth	RD	cm	Filling stage
Seed length	SL	mm	Maturing stage
Seed width	SW	mm	Maturing stage
Thousand kernel weight	TKW	g	Maturing stage

## Sheet: Table S4
Supplementary Table 4. Descriptive and variation analysis of agronomic traits of different germplasm of Avena sativa.
Germplasm	Hay grass yield (g/plant)	Fresh grass yield (g/plant)	Hay to fresh ratio (number)	Absolute plant height (cm)	Flag leaf length (cm)	Flag leaf width (cm)	Flag leaf area (cm2)	Flag-second leaf length (cm)	Flag-second leaf width (cm)	Flag-second leaf area (cm2)	Number of total tiller (number/plant)	Number of fertile tiller (number/plant)	Number of vegetative tiller (number/plant)	Hay stem yield (g)	Hay leaf yield (g)	Stem to leaf ratio of hay (number)	Thick of second stem internode (mm)	Spike length (cm)	Round layers (layer/plant)	Root depth (cm)	Seed length (mm)	Seed width (mm)	Thousand kernel weight (g)
AS01	86.40±19.14; 22.15%	282.40±54.36; 19.25%	0.30±0.01; 4.32%	118.80±6.35; 5.35%	24.80±1.87; 7.54%	2.52±0.19; 7.63%	52.04±6.06; 11.64%	35.20±1.74; 4.96%	2.38±0.13; 5.48%	69.81±6.97; 9.99%	16.40±6.54; 39.89%	14.60±5.90; 40.41%	1.80±1.10; 60.86%	48.80±12.09; 24.78%	37.60±7.44; 19.78%	1.29±0.15; 11.98%	6.10±0.35; 5.74%	28.82±1.56; 5.42%	8.40±0.55; 6.52%	15.35±0.64; 4.19%	3.39±0.17; 4.97%	34.55±0.48; 1.39%	10.00±0.71; 7.07%
AS02	85.40±30.74; 35.99%	258.60±90.23; 34.89%	0.33±0.01; 3.98%	132.40±5.59; 4.23%	25.26±5.17; 20.45%	2.50±0.40; 16%	53.66±18.53; 34.53%	34.72±4.64; 13.36%	2.38±0.15; 6.23%	69.07±12.42; 17.98%	13.60±3.29; 24.16%	10.80±2.17; 20.07%	2.80±1.30; 46.57%	49.00±18.79; 38.34%	36.40±12.18; 33.46%	1.32±0.15; 11.71%	5.69±1.18; 20.7%	25.86±3.45; 13.35%	7.80±0.45; 5.73%	15.03±1.31; 8.73%	3.33±0.19; 5.57%	34.06±1.22; 3.58%	8.67±0.74; 8.49%
AS03	107.20±22.94; 21.4%	351.60±62.74; 17.84%	0.31±0.03; 8.2%	139.00±5.78; 4.16%	26.22±5.16; 19.67%	2.70±0.19; 6.93%	59.45±16.14; 27.16%	36.64±2.07; 5.66%	2.60±0.26; 10.18%	79.36±10.31; 12.99%	15.80±4.09; 25.86%	10.00±2.00; 20%	5.80±2.77; 47.84%	62.40±13.59; 21.79%	44.80±9.68; 21.61%	1.40±0.10; 7.21%	7.38±0.46; 6.17%	33.34±5.09; 15.28%	6.80±0.45; 6.58%	15.19±1.26; 8.31%	2.84±0.29; 10.29%	17.42±0.47; 2.71%	9.00±0.94; 10.39%
AS04	128.80±46.80; 36.34%	428.60±155.20; 36.21%	0.30±0.01; 2.77%	140.30±10.08; 7.18%	27.84±2.00; 7.17%	2.72±0.19; 7.07%	62.88±4.79; 7.62%	37.82±2.86; 7.56%	2.42±0.39; 16.11%	76.66±16.98; 22.15%	17.00±5.43; 31.95%	15.40±3.91; 25.4%	1.60±1.95; 121.84%	74.60±28.31; 37.95%	54.20±18.71; 34.53%	1.36±0.11; 7.77%	6.82±0.80; 11.73%	29.62±1.26; 4.27%	8.60±0.55; 6.37%	15.91±1.08; 6.8%	3.18±0.43; 13.39%	32.70±0.78; 2.4%	10.83±1.14; 10.49%
AS05	124.80±46.08; 36.93%	431.60±170.64; 39.54%	0.29±0.02; 5.63%	145.10±3.68; 2.54%	28.96±1.44; 4.98%	2.86±0.19; 6.82%	68.84±5.11; 7.42%	39.86±3.11; 7.8%	2.70±0.34; 12.56%	89.86±16.41; 18.26%	15.20±4.82; 31.69%	13.80±4.44; 32.16%	1.40±0.89; 63.89%	71.20±27.68; 38.88%	53.60±18.47; 34.47%	1.31±0.10; 7.89%	6.44±0.61; 9.53%	27.78±3.78; 13.62%	8.60±0.89; 10.4%	15.39±0.79; 5.12%	3.49±0.35; 9.92%	30.73±0.96; 3.13%	10.00±0.35; 3.54%
AS06	94.00±29.71; 31.6%	324.20±111.28; 34.32%	0.29±0.01; 2.44%	139.30±1.72; 1.23%	24.48±3.97; 16.22%	2.64±0.46; 17.48%	54.87±18.52; 33.75%	35.52±3.21; 9.05%	2.62±0.22; 8.27%	77.32±8.81; 11.4%	15.60±2.30; 14.76%	13.80±3.11; 22.57%	1.80±1.30; 72.44%	53.40±16.88; 31.6%	40.60±13.05; 32.14%	1.32±0.12; 9%	6.18±1.19; 19.25%	25.42±3.09; 12.16%	7.80±1.10; 14.04%	14.11±0.97; 6.85%	3.76±0.48; 12.84%	30.93±0.87; 2.8%	9.50±0.71; 7.44%
AS07	120.00±10.65; 8.88%	436.60±74.71; 17.11%	0.28±0.03; 10.75%	145.60±1.92; 1.32%	25.06±2.85; 11.38%	2.54±0.21; 8.16%	53.29±10.10; 18.96%	35.00±2.43; 6.94%	2.34±0.11; 4.87%	68.24±7.33; 10.75%	18.80±3.90; 20.74%	16.60±4.04; 24.32%	2.20±3.03; 137.87%	69.60±5.41; 7.78%	50.40±5.59; 11.1%	1.39±0.08; 5.87%	6.28±0.46; 7.39%	26.04±2.18; 8.39%	8.00±1.00; 12.5%	14.12±0.33; 2.33%	3.53±0.25; 6.94%	32.17±0.48; 1.5%	9.33±0.89; 9.53%
AS08	108.00±29.50; 27.32%	364.60±113.21; 31.05%	0.30±0.02; 6.24%	135.90±7.02; 5.17%	27.82±1.28; 4.59%	2.56±0.25; 9.8%	59.42±8.60; 14.47%	34.06±2.90; 8.53%	2.28±0.29; 12.94%	65.07±13.71; 21.07%	22.80±8.90; 39.03%	17.40±8.08; 46.44%	5.40±3.78; 70.03%	62.20±18.89; 30.36%	45.80±10.87; 23.74%	1.34±0.12; 9.18%	6.42±0.94; 14.63%	24.66±2.77; 11.25%	7.60±0.55; 7.21%	15.04±1.40; 9.34%	3.47±0.17; 4.95%	35.00±0.73; 2.1%	8.67±1.34; 15.44%
AS10	139.40±27.37; 19.64%	488.00±97.85; 20.05%	0.28±0.01; 1.93%	130.70±5.87; 4.49%	30.62±3.42; 11.17%	2.86±0.26; 9.12%	73.25±13.34; 18.22%	41.16±1.87; 4.55%	2.68±0.24; 8.91%	91.80±9.81; 10.68%	15.40±4.51; 29.26%	14.00±3.46; 24.74%	1.40±1.14; 81.44%	76.20±15.93; 20.9%	63.20±11.69; 18.5%	1.20±0.07; 6.21%	7.51±0.76; 10.17%	26.84±1.65; 6.13%	9.20±0.84; 9.09%	14.91±1.23; 8.25%	3.29±0.20; 6.21%	26.53±0.80; 3.03%	11.00±0.61; 5.57%
AS11	105.00±19.30; 18.38%	420.60±106.09; 25.22%	0.25±0.03; 9.88%	120.00±5.10; 4.25%	34.52±3.01; 8.72%	3.48±0.22; 6.23%	100.24±13.94; 13.91%	39.52±2.61; 6.6%	2.90±0.34; 11.69%	95.54±14.37; 15.04%	16.80±4.21; 25.04%	7.00±1.22; 17.5%	9.80±4.32; 44.13%	62.00±11.22; 18.1%	43.00±8.49; 19.73%	1.45±0.12; 8.57%	7.65±0.64; 8.34%	33.00±3.41; 10.35%	7.80±0.45; 5.73%	16.07±1.61; 10.02%	3.27±0.31; 9.41%	25.36±0.88; 3.49%	10.67±1.08; 10.12%
AS12	136.20±34.15; 25.07%	447.40±142.06; 31.75%	0.31±0.02; 5.33%	135.40±5.22; 3.86%	32.88±3.54; 10.75%	2.36±0.31; 13.26%	65.11±14.77; 22.68%	39.06±4.23; 10.84%	2.22±0.24; 10.75%	72.49±14.65; 20.21%	17.60±7.77; 44.12%	13.00±3.16; 24.33%	4.60±5.18; 112.54%	79.80±22.73; 28.49%	56.40±11.67; 20.7%	1.40±0.12; 8.41%	6.06±0.72; 11.83%	27.96±1.67; 5.99%	8.20±0.45; 5.45%	14.90±1.03; 6.89%	2.70±0.38; 14.08%	18.64±0.33; 1.75%	10.17±0.82; 8.03%
AS13	84.40±22.11; 26.2%	299.60±82.53; 27.55%	0.28±0.02; 6.4%	139.10±1.52; 1.09%	28.00±4.83; 17.26%	2.58±0.31; 12.07%	61.02±16.64; 27.27%	34.72±8.07; 23.24%	2.36±0.26; 11.05%	69.32±22.26; 32.12%	14.00±5.34; 38.13%	9.40±3.65; 38.8%	4.60±4.56; 99.15%	47.20±14.04; 29.75%	37.20±8.17; 21.95%	1.25±0.12; 9.22%	5.78±1.16; 20.02%	25.74±2.60; 10.1%	8.00±0.71; 8.84%	14.80±0.57; 3.82%	3.11±0.20; 6.56%	31.53±0.94; 2.99%	10.00±1.06; 10.61%
AS14	108.60±31.32; 28.84%	431.00±134.76; 31.27%	0.25±0.02; 7.1%	118.90±9.11; 7.66%	26.58±3.84; 14.45%	2.16±0.23; 10.66%	48.30±11.18; 23.14%	33.78±2.19; 6.5%	2.18±0.22; 9.94%	61.49±9.78; 15.9%	26.60±6.88; 25.86%	16.40±4.39; 26.79%	10.20±3.70; 36.29%	61.80±17.91; 28.98%	46.80±13.50; 28.84%	1.32±0.06; 4.55%	5.34±0.79; 14.74%	25.66±3.46; 13.48%	7.40±0.55; 7.4%	17.61±1.79; 10.15%	3.21±0.15; 4.6%	27.47±1.44; 5.23%	9.83±0.20; 2.08%
AS15	150.20±29.32; 19.52%	450.20±101.56; 22.56%	0.34±0.02; 5.8%	130.70±4.44; 3.4%	33.58±6.42; 19.13%	3.22±0.70; 21.89%	92.19±32.31; 35.05%	44.34±6.31; 14.23%	3.42±0.53; 15.39%	126.46±28.90; 22.85%	22.60±2.88; 12.75%	6.40±2.97; 46.35%	16.20±5.07; 31.29%	89.20±16.27; 18.24%	61.00±13.82; 22.66%	1.48±0.14; 9.56%	6.27±1.04; 16.58%	41.68±4.45; 10.67%	7.20±0.84; 11.62%	17.26±1.30; 7.56%	2.80±0.26; 9.42%	20.41±0.53; 2.58%	12.17±0.41; 3.36%
AS17	124.60±17.88; 14.35%	373.00±63.33; 16.98%	0.34±0.02; 4.98%	139.20±6.22; 4.47%	26.92±3.39; 12.58%	2.84±0.32; 11.3%	63.94±13.26; 20.74%	45.80±4.06; 8.85%	3.30±0.28; 8.57%	125.52±13.95; 11.12%	15.20±1.30; 8.58%	5.00±1.87; 37.42%	10.20±2.59; 25.38%	74.00±10.49; 14.17%	50.60±8.20; 16.21%	1.47±0.15; 10.06%	6.88±1.01; 14.67%	42.10±5.41; 12.86%	8.20±0.45; 5.45%	21.33±1.03; 4.83%	3.56±0.27; 7.68%	20.64±1.57; 7.61%	11.17±0.20; 1.83%
AS18	98.00±25.17; 25.68%	379.80±96.81; 25.49%	0.26±0.01; 3.24%	108.20±4.56; 4.22%	28.44±3.26; 11.47%	2.42±0.61; 25.37%	58.46±19.69; 33.69%	37.30±2.84; 7.62%	2.84±0.21; 7.3%	88.11±9.51; 10.79%	14.80±3.49; 23.6%	8.60±2.51; 29.19%	6.20±3.35; 53.98%	54.20±15.06; 27.78%	43.80±10.26; 23.42%	1.23±0.07; 5.83%	6.20±1.99; 32.15%	32.98±1.67; 5.06%	6.80±0.45; 6.58%	16.30±1.18; 7.26%	3.06±0.38; 12.46%	24.17±0.22; 0.92%	11.50±0.71; 6.15%
AS20	161.40±12.20; 7.56%	519.40±58.46; 11.25%	0.31±0.02; 6.04%	122.00±4.18; 3.43%	25.68±4.33; 16.86%	3.20±0.79; 24.8%	70.48±26.95; 38.24%	38.98±4.70; 12.05%	3.46±0.22; 6.33%	112.81±20.07; 17.79%	22.80±1.92; 8.44%	9.80±1.30; 13.3%	13.00±1.41; 10.88%	87.60±11.33; 12.93%	73.80±9.52; 12.9%	1.21±0.22; 18.3%	7.01±1.49; 21.33%	37.94±7.71; 20.33%	8.20±0.84; 10.2%	15.76±1.43; 9.06%	2.78±0.16; 5.91%	16.07±0.43; 2.69%	10.33±0.20; 1.98%
AS21	78.80±17.37; 22.04%	228.00±76.88; 33.72%	0.36±0.04; 11.24%	108.30±4.89; 4.52%	21.82±3.80; 17.4%	1.58±0.20; 12.97%	28.89±8.05; 27.86%	24.50±3.39; 13.83%	1.68±0.19; 11.45%	34.51±7.60; 22.02%	28.60±6.73; 23.53%	24.40±5.13; 21.02%	4.20±2.68; 63.89%	46.40±10.85; 23.39%	32.40±6.54; 20.19%	1.42±0.06; 4.46%	4.91±0.70; 14.29%	18.50±1.33; 7.2%	5.20±0.84; 16.09%	16.58±1.34; 8.06%	3.31±0.31; 9.26%	32.53±2.18; 6.7%	9.83±0.20; 2.08%
AS22	155.20±44.18; 28.47%	584.00±178.58; 30.58%	0.27±0.02; 7.8%	126.60±7.61; 6.01%	32.42±4.91; 15.13%	3.02±0.31; 10.31%	82.06±18.59; 22.66%	41.28±4.19; 10.15%	3.04±0.21; 6.82%	104.07±9.73; 9.35%	17.00±2.35; 13.8%	8.00±2.92; 36.44%	9.00±1.58; 17.57%	97.80±27.31; 27.92%	57.40±16.99; 29.61%	1.71±0.08; 4.81%	6.51±1.67; 25.68%	31.36±4.43; 14.12%	7.60±0.55; 7.21%	16.66±0.89; 5.37%	4.13±0.36; 8.8%	23.76±0.94; 3.97%	12.00±1.22; 10.21%
AS23	105.80±30.29; 28.63%	374.00±119.89; 32.06%	0.29±0.01; 3.99%	117.60±3.78; 3.22%	22.94±3.16; 13.78%	2.34±0.25; 10.73%	45.09±10.75; 23.83%	32.66±2.47; 7.56%	2.48±0.16; 6.63%	67.50±8.42; 12.47%	18.80±4.55; 24.2%	9.80±2.59; 26.41%	9.00±2.83; 31.43%	66.60±20.23; 30.38%	39.20±10.21; 26.04%	1.69±0.14; 8.35%	6.89±0.39; 5.69%	26.86±2.60; 9.67%	7.00±0.71; 10.1%	15.44±0.68; 4.38%	3.92±0.33; 8.46%	25.13±1.01; 4.01%	9.17±0.54; 5.89%
AS25	127.80±60.52; 47.36%	466.20±227.68; 48.84%	0.28±0.03; 10.71%	102.80±6.53; 6.36%	25.84±1.72; 6.64%	2.94±0.55; 18.88%	63.26±13.00; 20.55%	38.08±4.83; 12.69%	2.88±0.54; 18.6%	92.50±25.93; 28.03%	20.20±5.76; 28.52%	7.60±4.77; 62.83%	12.60±5.22; 41.47%	84.20±43.54; 51.71%	43.60±17.04; 39.08%	1.86±0.29; 15.36%	6.64±1.27; 19.14%	37.52±8.76; 23.35%	7.40±0.89; 12.09%	15.37±0.58; 3.75%	3.54±0.35; 9.99%	27.55±3.91; 14.21%	8.83±0.54; 6.11%
AS26	139.40±20.38; 14.62%	508.60±79.02; 15.54%	0.28±0.01; 3.24%	150.30±6.04; 4.02%	27.52±3.27; 11.87%	2.78±0.25; 8.96%	64.14±12.60; 19.64%	42.62±2.10; 4.94%	2.98±0.13; 4.38%	105.78±9.40; 8.88%	19.00±3.08; 16.22%	7.40±2.70; 36.51%	11.60±4.56; 39.32%	95.40±14.67; 15.38%	44.00±6.20; 14.1%	2.17±0.15; 6.97%	5.81±1.78; 30.63%	36.82±4.45; 12.07%	7.00±0.71; 10.1%	15.97±0.29; 1.84%	3.38±0.29; 8.69%	22.11±0.46; 2.09%	11.00±0.94; 8.5%
AS28	176.00±20.19; 11.47%	526.40±69.55; 13.21%	0.34±0.01; 3.39%	131.60±3.66; 2.78%	26.68±4.25; 15.91%	3.18±0.16; 5.17%	70.82±13.60; 19.2%	41.92±4.20; 10.02%	3.12±0.43; 13.67%	108.98±19.14; 17.56%	20.20±3.11; 15.42%	6.80±2.59; 38.07%	13.40±3.13; 23.36%	106.40±12.18; 11.45%	69.60±9.13; 13.11%	1.54±0.13; 8.42%	7.59±1.36; 17.88%	32.73±7.92; 24.19%	6.60±1.14; 17.28%	15.51±0.89; 5.74%	3.07±0.20; 6.61%	17.55±0.16; 0.92%	11.33±0.82; 7.21%
AS30	141.80±77.49; 54.65%	509.80±297.65; 58.38%	0.29±0.02; 5.85%	129.20±13.81; 10.69%	34.34±5.31; 15.47%	2.72±0.54; 20.04%	78.97±23.36; 29.58%	45.44±7.01; 15.42%	2.62±0.41; 15.83%	100.58±31.07; 30.89%	28.00±13.78; 49.23%	9.00±4.74; 52.7%	19.00±14.58; 76.72%	88.80±52.28; 58.87%	53.00±25.30; 47.73%	1.60±0.25; 15.58%	4.37±0.83; 18.9%	30.06±2.74; 9.12%	6.40±0.55; 8.56%	20.21±2.13; 10.52%	2.65±0.21; 7.78%	23.07±1.06; 4.6%	11.00±0.00; 0%
AS32	112.80±43.15; 38.26%	352.40±144.65; 41.05%	0.32±0.02; 6.63%	130.20±7.50; 5.76%	29.72±7.52; 25.29%	2.24±0.27; 12.06%	56.39±20.24; 35.89%	42.26±5.19; 12.29%	2.14±0.26; 12.19%	76.00±18.12; 23.85%	20.00±7.11; 35.53%	9.40±3.71; 39.52%	10.60±8.73; 82.41%	70.60±29.47; 41.74%	42.20±14.01; 33.19%	1.65±0.17; 10.08%	6.18±0.65; 10.52%	31.04±3.55; 11.43%	7.20±0.45; 6.21%	17.59±3.45; 19.6%	2.55±0.24; 9.51%	23.13±0.62; 2.69%	7.67±0.54; 7.04%
AS34	148.60±19.77; 13.3%	495.40±60.14; 12.14%	0.30±0.02; 5.77%	150.30±6.92; 4.61%	31.56±6.55; 20.75%	2.96±0.27; 9.13%	78.57±21.91; 27.88%	46.50±5.67; 12.19%	3.18±0.16; 5.17%	123.08±16.80; 13.65%	20.00±6.56; 32.79%	10.00±4.30; 43.01%	10.00±3.46; 34.64%	96.00±13.56; 14.13%	52.60±7.50; 14.26%	1.83±0.18; 9.85%	6.14±0.80; 12.99%	34.20±2.53; 7.41%	7.20±0.84; 11.62%	18.52±1.92; 10.38%	2.45±0.10; 4.22%	24.23±1.54; 6.34%	9.33±0.41; 4.37%
AS35	142.00±30.69; 21.61%	498.00±103.81; 20.84%	0.29±0.02; 5.3%	155.40±10.99; 7.07%	29.52±2.32; 7.87%	2.34±0.11; 4.87%	57.61±7.05; 12.24%	42.44±1.80; 4.24%	2.34±0.19; 8.33%	82.68±8.63; 10.43%	32.60±6.35; 19.47%	19.00±4.95; 26.05%	13.60±3.71; 27.32%	93.60±20.40; 21.8%	48.40±10.33; 21.35%	1.93±0.05; 2.5%	5.11±0.19; 3.77%	35.84±2.91; 8.11%	7.20±0.84; 11.62%	18.55±0.76; 4.11%	2.81±0.23; 8.29%	19.89±0.90; 4.53%	9.00±0.61; 6.8%
AS37	129.20±29.41; 22.76%	508.20±107.00; 21.05%	0.26±0.04; 13.98%	151.30±5.02; 3.32%	42.24±4.08; 9.65%	2.66±0.34; 12.91%	94.16±20.21; 21.46%	63.10±4.12; 6.52%	3.14±0.38; 12.04%	165.35±27.66; 16.73%	15.40±2.41; 15.64%	4.60±0.89; 19.44%	10.80±1.79; 16.56%	80.00±18.47; 23.08%	49.20±11.14; 22.65%	1.63±0.09; 5.54%	7.87±0.38; 4.81%	49.40±2.74; 5.55%	8.80±0.45; 5.08%	19.60±1.79; 9.14%	2.93±0.36; 12.34%	25.21±1.65; 6.55%	8.33±0.20; 2.45%
AS39	177.40±16.06; 9.05%	554.00±53.49; 9.66%	0.32±0.02; 5.41%	157.80±5.45; 3.45%	30.40±6.04; 19.87%	2.82±0.28; 9.84%	72.09±19.56; 27.13%	48.43±2.45; 5.06%	2.78±0.16; 5.91%	111.99±11.53; 10.29%	27.00±2.74; 10.14%	8.50±2.50; 29.41%	18.50±5.02; 27.16%	108.80±9.88; 9.08%	68.60±6.23; 9.08%	1.59±0.03; 1.58%	6.27±0.40; 6.4%	44.24±1.65; 3.72%	7.80±0.45; 5.73%	15.08±1.67; 11.04%	2.54±0.29; 11.3%	13.93±0.82; 5.86%	9.83±0.20; 2.08%
AS40	77.60±21.58; 27.81%	354.00±92.08; 26.01%	0.22±0.04; 16.07%	122.10±5.53; 4.53%	25.54±4.04; 15.84%	2.54±0.48; 19%	54.88±18.18; 33.12%	35.72±4.56; 12.76%	2.28±0.69; 30.13%	69.26±29.89; 43.15%	27.80±13.26; 47.68%	10.00±4.06; 40.62%	17.80±12.79; 71.88%	47.80±13.72; 28.7%	29.80±8.23; 27.61%	1.61±0.19; 11.75%	5.52±1.09; 19.74%	29.82±2.74; 9.2%	6.80±0.84; 12.3%	18.57±0.66; 3.57%	3.51±0.16; 4.58%	26.72±0.20; 0.74%	9.17±0.20; 2.23%
AS41	166.40±49.46; 29.72%	590.60±179.97; 30.47%	0.28±0.01; 4.62%	151.80±4.96; 3.27%	36.36±4.84; 13.3%	2.74±0.63; 23.17%	84.60±30.05; 35.53%	42.72±8.27; 19.35%	2.54±0.43; 16.84%	92.28±31.15; 33.76%	29.80±5.63; 18.89%	15.80±5.72; 36.19%	14.00±2.55; 18.21%	111.00±29.49; 26.57%	55.40±21.59; 38.98%	2.13±0.58; 27.19%	5.78±0.65; 11.26%	28.72±3.28; 11.43%	7.20±0.45; 6.21%	17.18±2.29; 13.32%	2.51±0.39; 15.36%	19.75±0.56; 2.83%	9.17±0.89; 9.71%
AS44	130.80±10.13; 7.75%	374.80±30.89; 8.24%	0.35±0.02; 5.47%	138.40±3.44; 2.48%	30.20±1.87; 6.19%	2.20±0.12; 5.57%	55.29±5.05; 9.13%	38.60±0.78; 2.02%	2.18±0.26; 11.87%	70.00±8.55; 12.22%	22.00±3.08; 14.01%	15.60±4.39; 28.16%	6.40±6.31; 98.57%	78.20±4.66; 5.96%	52.60±5.73; 10.89%	1.49±0.08; 5.6%	5.88±1.05; 17.9%	23.74±1.54; 6.48%	7.20±0.45; 6.21%	20.60±1.16; 5.64%	2.50±0.24; 9.51%	21.48±1.10; 5.12%	8.83±1.14; 12.87%
AS45	117.80±43.88; 37.25%	415.00±195.49; 47.11%	0.30±0.03; 11.6%	140.50±9.71; 6.91%	30.14±9.81; 32.55%	1.96±0.57; 29.22%	52.76±31.98; 60.6%	33.96±8.30; 24.44%	1.98±0.57; 28.66%	58.97±30.86; 52.32%	28.20±5.93; 21.04%	20.40±5.46; 26.76%	7.80±5.85; 74.98%	70.00±24.68; 35.25%	47.80±19.61; 41.03%	1.49±0.17; 11.15%	4.98±0.37; 7.48%	26.66±4.67; 17.5%	6.20±0.45; 7.21%	19.58±1.29; 6.58%	2.62±0.10; 3.92%	29.59±0.25; 0.86%	9.00±0.00; 0%
AS46	90.20±62.65; 69.45%	303.00±237.86; 78.5%	0.32±0.05; 14.48%	124.80±15.69; 12.58%	24.22±8.27; 34.13%	1.54±0.60; 39.12%	33.93±20.87; 61.5%	26.32±8.29; 31.49%	1.44±0.47; 32.42%	34.06±18.11; 53.17%	29.40±11.78; 40.07%	19.60±11.15; 56.88%	9.80±4.76; 48.62%	55.20±39.03; 70.71%	35.00±23.92; 68.33%	1.56±0.19; 12.28%	4.32±0.64; 14.7%	22.62±4.21; 18.61%	6.00±1.00; 16.67%	18.11±1.56; 8.63%	2.48±0.26; 10.46%	20.66±0.46; 2.24%	9.00±0.35; 3.93%
AS48	187.00±52.26; 27.95%	606.20±163.69; 27%	0.31±0.03; 8.54%	139.20±4.09; 2.94%	28.38±7.64; 26.91%	2.26±0.43; 18.93%	55.30±26.45; 47.83%	39.02±6.34; 16.24%	2.30±0.30; 13.04%	75.62±21.04; 27.82%	36.80±7.53; 20.46%	21.40±9.71; 45.38%	15.40±11.01; 71.52%	124.40±33.38; 26.83%	62.60±19.96; 31.88%	2.02±0.25; 12.42%	4.84±0.80; 16.49%	24.90±5.64; 22.64%	7.20±1.79; 24.85%	17.54±1.77; 10.11%	2.55±0.15; 5.78%	16.67±0.59; 3.52%	10.17±0.20; 2.01%
AS49	94.40±18.32; 19.41%	270.80±55.60; 20.53%	0.35±0.01; 2.02%	113.30±5.31; 4.69%	25.20±1.88; 7.45%	1.88±0.42; 22.38%	39.90±12.21; 30.6%	28.88±1.47; 5.1%	1.90±0.07; 3.72%	45.63±2.82; 6.17%	23.40±4.16; 17.77%	21.40±3.13; 14.63%	2.00±2.12; 106.07%	56.60±11.46; 20.24%	37.80±6.98; 18.46%	1.49±0.07; 4.58%	4.08±0.82; 20.09%	18.36±3.13; 17.06%	5.20±1.10; 21.07%	19.98±0.60; 3.01%	3.36±0.29; 8.74%	41.54±3.35; 8.07%	9.17±0.54; 5.89%
AS50	74.60±21.21; 28.43%	246.80±59.81; 24.23%	0.30±0.01; 4.91%	136.90±5.13; 3.75%	24.76±3.23; 13.06%	1.94±0.40; 20.81%	40.71±13.30; 32.66%	30.88±6.91; 22.36%	1.94±0.25; 12.94%	50.79±17.35; 34.16%	15.40±2.19; 14.23%	10.60±2.51; 23.68%	4.80±2.77; 57.81%	43.00±12.96; 30.14%	31.60±8.56; 27.09%	1.36±0.14; 10.24%	5.57±1.03; 18.51%	24.66±2.96; 12.01%	7.40±0.55; 7.4%	14.94±0.89; 5.98%	3.36±0.31; 9.1%	32.42±0.95; 2.93%	7.50±0.35; 4.71%
AS53	136.20±40.18; 29.5%	441.80±115.63; 26.17%	0.31±0.02; 6.37%	140.20±2.17; 1.55%	29.58±4.72; 15.96%	3.12±0.33; 10.48%	76.01±7.66; 10.07%	43.84±4.81; 10.97%	3.02±0.53; 17.43%	108.64±10.65; 9.81%	19.20±6.91; 35.97%	3.00±1.73; 57.74%	16.20±5.63; 34.75%	80.60±25.76; 31.97%	55.60±14.60; 26.27%	1.43±0.11; 7.59%	7.25±1.60; 22.12%	40.60±2.70; 6.65%	8.80±0.84; 9.51%	16.40±0.36; 2.18%	3.63±0.31; 8.66%	20.37±1.51; 7.43%	11.33±0.41; 3.6%
AS54	107.00±33.79; 31.58%	364.00±114.49; 31.45%	0.29±0.02; 5.16%	132.10±3.85; 2.91%	30.58±2.66; 8.71%	2.84±0.36; 12.84%	72.23±11.23; 15.55%	43.58±3.51; 8.06%	2.82±0.31; 11.04%	102.85±18.30; 17.79%	14.60±3.36; 23.02%	6.40±2.70; 42.22%	8.20±2.68; 32.72%	61.60±20.32; 32.98%	45.40±13.69; 30.14%	1.35±0.12; 8.53%	7.13±0.73; 10.22%	29.68±1.40; 4.73%	7.40±0.55; 7.4%	16.37±1.03; 6.31%	3.31±0.28; 8.49%	26.59±0.80; 2.99%	10.33±0.54; 5.23%
AS55	197.60±22.79; 11.53%	707.60±82.32; 11.63%	0.28±0.01; 4.38%	130.40±4.79; 3.67%	42.90±6.05; 14.11%	3.60±0.29; 8.1%	129.44±27.69; 21.39%	57.52±3.88; 6.75%	3.60±0.19; 5.2%	172.53±18.51; 10.73%	16.40±1.95; 11.89%	4.60±1.82; 39.49%	11.80±2.77; 23.52%	127.20±12.76; 10.03%	70.40±10.38; 14.75%	1.82±0.11; 6.11%	9.50±0.64; 6.73%	37.54±2.69; 7.18%	8.20±0.84; 10.2%	16.92±1.45; 8.56%	3.22±0.29; 9%	23.19±0.05; 0.2%	10.50±0.35; 3.37%
AS59	92.00±33.43; 36.34%	303.40±134.73; 44.41%	0.31±0.04; 13.62%	127.70±9.07; 7.1%	28.42±6.45; 22.7%	2.74±0.23; 8.4%	65.61±19.87; 30.29%	39.66±6.65; 16.77%	2.64±0.46; 17.48%	88.78±28.40; 31.99%	12.00±4.24; 35.36%	5.80±2.95; 50.85%	6.20±5.63; 90.81%	54.80±20.99; 38.31%	37.20±13.26; 35.63%	1.48±0.22; 14.59%	6.20±0.65; 10.53%	30.84±6.39; 20.73%	7.40±0.89; 12.09%	16.89±1.17; 6.94%	3.01±0.21; 7.04%	20.06±0.52; 2.61%	10.83±0.74; 6.79%
AS60	98.00±30.85; 31.48%	344.40±120.19; 34.9%	0.29±0.02; 8.29%	145.90±4.77; 3.27%	27.36±4.24; 15.49%	2.78±0.35; 12.56%	64.07±16.25; 25.36%	39.00±2.83; 7.25%	3.02±0.19; 6.37%	98.01±9.97; 10.17%	12.00±3.08; 25.69%	4.80±0.84; 17.43%	7.20±2.59; 35.95%	55.40±18.53; 33.44%	42.60±12.70; 29.81%	1.29±0.16; 12.78%	8.01±1.35; 16.92%	31.74±5.67; 17.86%	8.40±0.55; 6.52%	16.26±1.18; 7.27%	3.01±0.23; 7.68%	26.70±0.22; 0.83%	11.00±0.35; 3.21%
AS61	95.80±21.16; 22.09%	303.20±71.76; 23.67%	0.32±0.01; 4.25%	139.90±8.62; 6.16%	30.90±2.55; 8.26%	2.78±0.19; 6.92%	71.54±9.04; 12.64%	44.06±1.52; 3.45%	2.64±0.25; 9.51%	96.81±10.38; 10.73%	11.80±3.03; 25.7%	9.00±2.00; 22.22%	2.80±2.39; 85.27%	52.60±14.21; 27.01%	43.20±7.60; 17.58%	1.21±0.16; 12.96%	6.18±0.36; 5.9%	30.36±4.99; 16.45%	8.00±0.71; 8.84%	20.33±1.67; 8.19%	3.08±0.47; 15.3%	23.42±0.96; 4.12%	10.50±0.35; 3.37%
The data organization form as: Average value ± standard deviation; Coefficient of variation.

## Sheet: Table S5
Supplementary Table 5. Phenotypic diversity of different Avena sativa germplasm.
Germplasm	Shannon diversity
AS01	18.3737
AS02	18.0272
AS03	20.7854
AS04	20.5784
AS05	20.1676
AS06	18.3092
AS07	19.6241
AS08	20.6474
AS10	19.3607
AS11	20.8348
AS12	20.846
AS13	18.7947
AS14	21.1648
AS15	21.1464
AS17	20.4466
AS18	20.0824
AS20	19.7467
AS21	10.4916
AS22	21.5178
AS23	20.6341
AS25	20.6097
AS26	21.2786
AS28	20.6702
AS30	20.9194
AS32	20.998
AS34	21.3082
AS35	21.2212
AS37	20.2006
AS39	19.8394
AS40	18.0939
AS41	20.9842
AS44	20.3172
AS45	20.3465
AS46	14.2917
AS48	19.5775
AS49	14.1467
AS50	15.5911
AS53	20.6656
AS54	21.2819
AS55	20.8039
AS59	19.8787
AS60	19.1347
AS61	18.6497

## Sheet: Table S6
Supplementary Table 6. Path analysis of fresh grass yield and its constituent factors of Avena sativa.
Factor	Correlation coefficient	Direct effect	Indirect effect
			←HFR	←PH	←LLf	←LWf	←LAf	←LLfs	←LWfs	←LAfs	←NTT	←NFT	←NVT	←SLR	←TSI	←SPL	←RL	←SL	←SW	←TKW	←RD
HFR	-0.280	-0.101		-0.002	0.026	0.026	0.029	0.020	0.017	0.018	-0.008	-0.023	0.015	0.012	0.022	0.016	0.030	-0.018	0.027	0.007	0.001
PH	0.313*	0.007	0.000		0.002*	0.001	0.002	0.003**	0.001	0.002**	0.000	-0.001	0.001	0.002	0.001	0.002*	0.003*	0.000	-0.002*	-0.002	-0.001
LLf	0.637**	0.142*	-0.037	0.048*		0.071**	0.123**	0.118**	0.069**	0.104**	-0.009	-0.054*	0.046*	0.043	0.059**	0.072**	0.046*	0.041	-0.044*	-0.045*	0.025
LWf	0.553**	0.076	-0.019	0.013	0.038**		0.065**	0.050**	0.069**	0.061**	-0.030**	-0.055**	0.022	0.005	0.057**	0.049**	0.043**	-0.015	0.013	-0.026*	0.041**
LAf	0.686**	0.099	-0.028	0.025	0.086**	0.084**		0.082**	0.078**	0.087**	-0.024	-0.061**	0.036*	0.022	0.066**	0.063**	0.046**	0.005	-0.007	-0.036*	0.041**
LLfs	0.657**	0.151*	-0.029	0.070**	0.125**	0.099**	0.126**		0.111**	0.141**	-0.029	-0.094**	0.064**	0.047*	0.086**	0.121**	0.074**	0.038	-0.029	-0.070**	0.035
LWfs	0.563**	0.160*	-0.027	0.027	0.078**	0.145**	0.126**	0.118**		0.146**	-0.062*	-0.123**	0.056*	0.017	0.116**	0.125**	0.078**	-0.006	0.021	-0.065**	0.090**
LAfs	0.654**	0.152**	-0.027	0.049*	0.111**	0.122**	0.133**	0.142**	0.139**		-0.043	-0.110**	0.064**	0.037	0.105**	0.128**	0.073**	0.023	-0.007	-0.068**	0.061**
NTT	0.303**	0.273**	0.021	0.003	-0.016	-0.107**	-0.065	-0.052	-0.105*	-0.078		0.165**	0.152**	0.138**	-0.162**	-0.045	-0.146**	0.083*	-0.116**	-0.063	-0.055
NFT	-0.201	0.260**	0.059	-0.023	-0.098*	-0.189**	-0.160**	-0.162**	-0.201**	-0.189**	0.158**		-0.084*	0.006	-0.174**	-0.187**	-0.117**	0.017	-0.047	0.094*	-0.099*
NVT	0.571**	0.052	-0.008	0.005	0.017*	0.015	0.019*	0.022**	0.018*	0.022**	0.029**	-0.017*		0.030**	0.000	0.029**	-0.009	0.015	-0.016*	-0.034**	0.008
SLR	0.578**	0.233**	-0.028	0.056	0.070	0.014	0.051	0.072*	0.025	0.057	0.117**	0.005	0.134**		-0.030	0.055	-0.064	0.054	-0.047	-0.085*	-0.028
TSI	0.345**	0.074	-0.016	0.008	0.031**	0.055**	0.049**	0.042**	0.054**	0.051**	-0.044**	-0.049**	-0.001	-0.010		0.040**	0.047**	-0.023*	0.018	-0.016	0.021
SPL	0.498**	-0.094	0.015	-0.030*	-0.047**	-0.061**	-0.060**	-0.075**	-0.073**	-0.079**	0.016	0.067**	-0.052**	-0.022	-0.051**		-0.040**	-0.011	0.008	0.052**	-0.027
RL	0.246	0.088	-0.026	0.033*	0.028*	0.049**	0.041**	0.043**	0.043**	0.042**	-0.047**	-0.040**	-0.014	-0.024	0.056**	0.038**		-0.028*	0.018	-0.007	0.018
SL	0.032	-0.141	-0.025	-0.008	-0.041	0.027	-0.008	-0.036	0.006	-0.021	-0.043*	-0.009	-0.041	-0.032	0.043*	-0.016	0.045*		0.048*	0.021	0.003
SW	-0.197	0.015	-0.004	-0.005*	-0.005*	0.003	-0.001	-0.003	0.002	-0.001	-0.006**	-0.003	-0.005*	-0.003	0.004	-0.001	0.003	-0.005*		0.007**	0.003
TKW	-0.547**	-0.153	0.011	0.042	0.049*	0.052*	0.055*	0.070**	0.063**	0.069**	0.036	-0.055*	0.100**	0.056*	0.032	0.084**	0.011	0.022	-0.074**		0.046
RD	0.314*	0.111	-0.001	-0.010	0.020	0.061**	0.046**	0.026	0.063**	0.045**	-0.022	-0.042*	0.018	-0.013	0.031	0.032	0.023	-0.003	0.020	-0.033
“*” and “**” represent significance at the 0.05 and 0.01 levels, respectively.

## Sheet: Table S7
Supplementary Table 7. Path analysis of hay grass yield and its constituent factors of Avena sativa.
Factor	Correlation coefficient	Direct effect	Indirect effect
			←FY	←HFR	←PH	←LLf	←LWf	←LAf	←LLfs	←LWfs	←LAfs	←NTT	←NFT	←NVT	←HYS	←HYL	←SLR	←TSI	←SPL	←RL	←SL	←SW	←TKW	←RD
FY	0.936**	0.238**		-0.067	0.075*	0.152**	0.132**	0.163**	0.156**	0.134**	0.156**	0.072*	-0.048	0.136**	0.223**	0.196**	0.138**	0.082*	0.119**	0.058	0.008	-0.047	-0.130**	0.075*
HFR	0.057	0.103**	-0.029		0.002	-0.027	-0.026	-0.030	-0.020	-0.017	-0.018	0.008	0.023	-0.015	0.003	0.012	-0.012	-0.022	-0.017	-0.031	0.018	-0.027	-0.007	-0.001
PH	0.354*	0.015	0.005*	0.000		0.005*	0.002	0.004	0.007**	0.003	0.005**	0.000	-0.001	0.002	0.005*	0.005	0.004	0.002	0.005*	0.006*	0.001	-0.005*	-0.004	-0.001
LLf	0.547**	0.009	0.006**	-0.002	0.003*		0.004**	0.008**	0.007**	0.004**	0.007**	-0.001	-0.003*	0.003*	0.005**	0.004**	0.003	0.004**	0.005**	0.003*	0.003	-0.003*	-0.003*	0.002
LWf	0.517**	0.026	0.014**	-0.007	0.004	0.013**		0.022**	0.017**	0.023**	0.021**	-0.010**	-0.019**	0.008	0.012**	0.015**	0.002	0.019**	0.017**	0.015**	-0.005	0.005	-0.009*	0.014**
LAf	0.611**	0.011	0.008**	-0.003	0.003	0.010**	0.009**		0.009**	0.009**	0.010**	-0.003	-0.007**	0.004*	0.006**	0.007**	0.002	0.007**	0.007**	0.005**	0.001	-0.001	-0.004*	0.005**
LLfs	0.617**	0.042*	0.028**	-0.008	0.020**	0.035**	0.028**	0.035**		0.031**	0.039**	-0.008	-0.026**	0.018**	0.025**	0.024**	0.013*	0.024**	0.034**	0.021**	0.011	-0.008	-0.019**	0.010
LWfs	0.546**	0.038*	0.021**	-0.006	0.006	0.018**	0.034**	0.030**	0.028**		0.035**	-0.015*	-0.029**	0.013*	0.019**	0.022**	0.004	0.028**	0.030**	0.019**	-0.002	0.005	-0.016**	0.021**
LAfs	0.621**	0.033*	0.022**	-0.006	0.011*	0.024**	0.026**	0.029**	0.031**	0.030**		-0.009	-0.024**	0.014**	0.020**	0.020**	0.008	0.023**	0.028**	0.016**	0.005	-0.002	-0.015**	0.013**
NTT	0.324*	0.058**	0.018**	0.004	0.001	-0.003	-0.023**	-0.014	-0.011	-0.022*	-0.016		0.035**	0.032**	0.023**	0.009	0.029**	-0.034**	-0.010	-0.031**	0.018*	-0.025**	-0.013	-0.012
NFT	-0.153	0.048**	-0.010	0.011	-0.004	-0.018*	-0.035**	-0.029**	-0.030**	-0.037**	-0.035**	0.029**		-0.016*	-0.006	-0.009	0.001	-0.032**	-0.034**	-0.022**	0.003	-0.009	0.017*	-0.018*
NVT	0.545**	0.019	0.011**	-0.003	0.002	0.006*	0.006	0.007*	0.008**	0.007*	0.008**	0.011**	-0.006*		0.011**	0.007*	0.011**	0.000	0.011**	-0.003	0.006	-0.006*	-0.012**	0.003
HYS	0.980**	0.279**	0.261**	0.007	0.100*	0.153**	0.128**	0.162**	0.169**	0.137**	0.165**	0.109**	-0.036	0.167**		0.230**	0.189**	0.065	0.127**	0.030	0.028	-0.086*	-0.167**	0.072
HYL	0.920**	0.294**	0.242**	0.033	0.088	0.141**	0.169**	0.175**	0.166**	0.173**	0.178**	0.046	-0.054	0.111*	0.242**		0.047	0.121**	0.133**	0.103*	-0.011	-0.079	-0.164**	0.127**
SLR	0.526**	0.085**	0.049**	-0.010	0.021	0.026	0.005	0.019	0.026*	0.009	0.021	0.043**	0.002	0.049**	0.058**	0.014		-0.011	0.020	-0.023	0.020	-0.017	-0.031*	-0.010
TSI	0.304*	0.012	0.004**	-0.003	0.001	0.005**	0.009**	0.008**	0.007**	0.009**	0.008**	-0.007**	-0.008**	0.000	0.003	0.005**	-0.002		0.007**	0.008**	-0.004*	0.003	-0.003	0.003
SPL	0.473**	-0.028	-0.014**	0.005	-0.009*	-0.014**	-0.018**	-0.018**	-0.022**	-0.022**	-0.024**	0.005	0.020**	-0.015**	-0.013**	-0.013**	-0.007	-0.015**		-0.012**	-0.003	0.002	0.015**	-0.008
RL	0.196	0.016	0.004	-0.005	0.006*	0.005*	0.009**	0.007**	0.008**	0.008**	0.008**	-0.009**	-0.007**	-0.003	0.002	0.006*	-0.004	0.010**	0.007**		-0.005*	0.003	-0.001	0.003
SL	0.057	-0.034	-0.001	-0.006	-0.002	-0.010	0.007	-0.002	-0.009	0.001	-0.005	-0.010*	-0.002	-0.010	-0.003	0.001	-0.008	0.010*	-0.004	0.011*		0.012*	0.005	0.001
SW	-0.308*	-0.008	0.002	0.002	0.003*	0.002*	-0.001	0.001	0.002	-0.001	0.000	0.003**	0.001	0.003*	0.002*	0.002	0.002	-0.002	0.001	-0.002	0.003*		-0.004**	-0.001
TKW	-0.610**	-0.037	0.020**	0.003	0.010	0.012*	0.012*	0.013*	0.017**	0.015**	0.017**	0.009	-0.013*	0.024**	0.022**	0.021**	0.013*	0.008	0.020**	0.003	0.005	-0.018**		0.011
RD	0.329*	0.020	0.006*	0.000	-0.002	0.004	0.011**	0.008**	0.005	0.011**	0.008**	-0.004	-0.008*	0.003	0.005	0.009**	-0.002	0.006	0.006	0.004	0.000	0.004	-0.006
“*” and “**” represent significance at the 0.05 and 0.01 levels, respectively.

## Sheet: Table S8
Supplementary Table 8. The interruption value of different suitability levels based on the natural break classification method.
Dataset types	The interruption value of different suitable levels
	Unsuitability regions	Low suitability regions	High suitability regions
Environmental dataset in current period	0.222102	0.578617	1
Environmental dataset in future period	0.209949	0.564562	1

## Sheet: Table S9
Supplementary Table 9. Potential distribution area of different suitability levels and its dynamic changes in different periods.
City	City type	Area of participation (×104 km2)	Potential distribution area of Avena sativa in current period (×104 km2)			Potential distribution area of Avena sativa in future period (×104 km2)			Increase rate of distribution area of Avena sativa (Future period vs. Current period)
			High suitability regions	Low suitability regions	Unsuitability regions	High suitability regions	Low suitability regions	Unsuitability regions	High suitability regions	Low suitability regions	Unsuitability regions
Chengdu City	City	0.125	0	0.125	0	0	0.104167	0.0208333	—	-0.166667	—
Chongzhou City	City	0.0138889	0	0.0138889	0	0	0.00694444	0.00694444	—	-0.5	—
Panzhihua City	City	0.0972222	0	0.0972222	0	0	0.0972222	0	—	0	—
Deyang City	City	0.0347222	0	0.0347222	0	0	0.0277778	0.00694444	—	-0.2	—
Mianyang City	City	0.37	0	0.37	0	0	0.34	0.03	—	-0.0810811	—
Ya'an City	City	0.694444	0	0.680556	0.0138889	0	0.604167	0.0902778	—	-0.112245	5.5
Aba Tibetan and Qiang Autonomous Prefecture	Autonomous Prefecture	7.86111	0	6.72222	1.13889	0	5.3125	2.54861	—	-0.209711	1.2378
Garze Tibetan Autonomous Prefecture	Autonomous Prefecture	14.1181	0	9.11806	5	0	4.99306	9.125	—	-0.452399	0.825
Liangshan Yi Autonomous Prefecture	Autonomous Prefecture	2.65278	0	2.65278	0	0	2.50694	0.145833	—	-0.0549738	—
Lijiang City	City	1.09722	0	1.09722	0	0	1.09722	0	—	0	—
Dali Bai Autonomous Prefecture	Autonomous Prefecture	0.263889	0	0.263889	0	0.111111	0.152778	0	—	-0.421053	—
Nujiang Li Autonomous Prefecture	Autonomous Prefecture	1.25694	0.152778	1.10417	0	0.798611	0.458333	0	4.22727	-0.584906	—
Diqing Tibetan Autonomous Prefecture	Autonomous Prefecture	2.11111	0.00694444	2.09028	0.0138889	0.236111	1.59722	0.277778	33	-0.23588	19
Lasa City	City	2.76389	0	1.06944	1.69444	0	0.319444	2.44444	—	-0.701299	0.442623
Shigatse City	City	16.7431	0	2.17361	14.5694	0	1.13889	15.6042	—	-0.476038	0.07102
Changdu City	City	10.3264	0	5.22222	5.10417	0	1.75694	8.56944	—	-0.663564	0.678912
Linzhi City	City	11.0208	0	8.27778	2.74306	0.416667	5.5	5.10417	—	-0.33557	0.860759
Shannan City	City	6.89583	0.0347222	4.69444	2.16667	0.416667	2.97917	3.5	11	-0.365385	0.615385
Nagqu City	City	33.8681	0	0.138889	33.7292	0	0.00694444	33.8611	—	-0.95	0.00391188
Ali region	Region	32.5972	0	0.444444	32.1528	0	0.444444	32.1528	—	0	0
Yongdeng County	County	0.0138889	0	0.0138889	0	0	0.00694444	0.00694444	—	-0.5	—
Wuwei City	City	0.4375	0	0.229167	0.208333	0	0.0833333	0.354167	—	-0.636364	0.7
Zhangye City	City	1.46	0	0.08	1.38	0	0	1.46	—	-1	0.057971
Jiuquan City	City	2.125	0	0	2.125	0	0.0138889	2.11111	—	—	-0.00653595
Dingxi City	City	0.236111	0	0.236111	0	0	0.208333	0.0277778	—	-0.117647	—
Longnan City	City	0.3	0	0.3	0	0	0.29	0.01	—	-0.0333333	—
Linxia Hui Autonomous Prefecture	Autonomous Prefecture	0.138889	0	0.131944	0.00694444	0	0.131944	0.00694444	—	0	0
Haidong City	City	1.15972	0	1.00694	0.152778	0	0.923611	0.236111	—	-0.0827586	0.545455
Gannan Tibetan Autonomous Prefecture	Autonomous Prefecture	3.61806	0	2.96528	0.652778	0	2.93056	0.6875	—	-0.0117096	0.0531915
Xining City	City	0.770833	0	0.527778	0.243056	0	0.493056	0.277778	—	-0.0657895	0.142857
Haibei Tibetan Autonomous Prefecture	Autonomous Prefecture	3.54861	0	0.277778	3.27083	0	0.298611	3.25	—	0.075	-0.00636943
Huangnan Tibetan Autonomous Prefecture	Autonomous Prefecture	1.76389	0	1.09028	0.673611	0	1.36806	0.395833	—	0.254777	-0.412371
Hainan Tibetan Autonomous Prefecture	Autonomous Prefecture	4.33333	0	2.22222	2.11111	0	2.98611	1.34722	—	0.34375	-0.361842
Guoluo Tibetan Autonomous Prefecture	Autonomous Prefecture	7.32639	0	0.736111	6.59028	0	0.743056	6.58333	—	0.00943396	-0.00105374
Yushu Tibetan Autonomous Prefecture	Autonomous Prefecture	20.0833	0	0.465278	19.6181	0	0.0486111	20.0347	—	-0.895522	0.0212389
Haixi Mongol and Tibetan Autonomous Prefecture	Autonomous Prefecture	27.9375	0	1.31944	26.6181	0	6.61111	21.3264	—	4.01053	-0.1988
Golmud City	City	4.66667	0	0	4.66667	0	0	4.66667	—	—	0
Bayingolin Mongolian Autonomous Prefecture	Autonomous Prefecture	13.7431	0	0	13.7361	0	0.1875	13.5556	—	—	-0.0131446
Kizilsu Kyrgyz Autonomous Prefecture	Autonomous Prefecture	2.59028	0	0.0902778	2.5	0	0.333333	2.25694	—	2.69231	-0.0972222
Kashgar region	Region	4.20833	0	0.0208333	4.1875	0	0.326389	3.88194	—	14.6667	-0.0729685
Hotan City	City	9.72917	0	0	9.72917	0	0.479167	9.25	—	—	-0.0492505

## Sheet: Table S10
Supplementary Table 10. The introduction adaptability and suitability level of different Avena sativa germplasm in the current period.
Germplasm	Sample plot number	Sample plot	Mantel's r	Mantel's p	Area of participation (×104 km2)	Potential distribution area of Avena sativa in current period (×104 km2)				The ratio of suitability regions to participation area
						High suitability regions	Low suitability regions	Unsuitability regions	Suitability regions
AS10	SP22	Wuwei City	0.546285	0.0166667	0.4375	0	0.229167	0.208333	0.229167	0.52381
AS15	SP13	Diqing Tibetan Autonomous Prefecture	0.661563	0.05	2.11111	0.00694444	2.09028	0.0138889	2.09722	0.993421
AS22	SP16	Changdu City	0.856816	0.025	10.3264	0	5.22222	5.10417	5.22222	0.505716
AS22	SP18	Shannan City	0.704453	0.0166667	6.89583	0.0347222	4.69444	2.16667	4.72917	0.685801
AS22	SP21	Yongdeng County	0.502312	0.05	0.0138889	0	0.0138889	0	0.0138889	1
AS26	SP07	Aba Tibetan and Qiang Autonomous Prefecture	0.896291	0.00833333	7.86111	0	6.72222	1.13889	6.72222	0.855124
AS26	SP18	Shannan City	0.659819	0.05	6.89583	0.0347222	4.69444	2.16667	4.72917	0.685801
AS26	SP19	Nagqu City	0.523748	0.00833333	33.8681	0	0.138889	33.7292	0.138889	0.00410088
AS28	SP02	Chongzhou City	0.705778	0.05	0.0138889	0	0.0138889	0	0.0138889	1
AS28	SP13	Diqing Tibetan Autonomous Prefecture	0.878413	0.0333333	2.11111	0.00694444	2.09028	0.0138889	2.09722	0.993421
AS28	SP38	Bayingolin Mongolian Autonomous Prefecture	0.673726	0.0333333	13.7431	0	0	13.7361	0	0
AS30	SP08	Garze Tibetan Autonomous Prefecture	0.857935	0.0166667	14.1181	0	9.11806	5	9.11806	0.645844
AS30	SP23	Zhangye City	0.895052	0.0333333	1.46	0	0.08	1.38	0.08	0.0547945
AS34	SP10	Lijiang City	0.70355	0.05	1.09722	0	1.09722	0	1.09722	1
AS34	SP23	Zhangye City	0.800633	0.0416667	1.46	0	0.08	1.38	0.08	0.0547945
AS34	SP26	Longnan City	0.657333	0.05	0.3	0	0.3	0	0.3	1
AS35	SP16	Changdu City	0.590203	0.0166667	10.3264	0	5.22222	5.10417	5.22222	0.505716
AS35	SP18	Shannan City	0.854056	0.025	6.89583	0.0347222	4.69444	2.16667	4.72917	0.685801
AS37	SP16	Changdu City	0.856582	0.0166667	10.3264	0	5.22222	5.10417	5.22222	0.505716
AS37	SP18	Shannan City	0.640496	0.025	6.89583	0.0347222	4.69444	2.16667	4.72917	0.685801
AS39	SP17	Linzhi City	0.699859	0.00833333	11.0208	0	8.27778	2.74306	8.27778	0.751103
AS39	SP20	Ali region	0.958034	0.0333333	32.5972	0	0.444444	32.1528	0.444444	0.0136344
AS39	SP28	Haidong City	0.320254	0.0416667	1.15972	0	1.00694	0.152778	1.00694	0.868263
AS39	SP37	Golmud City	0.95064	0.0416667	4.66667	0	0	4.66667	0	0
AS41	SP14	Lasa City	0.674066	0.0416667	2.76389	0	1.06944	1.69444	1.06944	0.386935
AS41	SP28	Haidong City	0.58046	0.05	1.15972	0	1.00694	0.152778	1.00694	0.868263
AS41	SP33	Hainan Tibetan Autonomous Prefecture	0.641075	0.05	4.33333	0	2.22222	2.11111	2.22222	0.512821
AS53	SP13	Diqing Tibetan Autonomous Prefecture	0.517978	0.05	2.11111	0.00694444	2.09028	0.0138889	2.09722	0.993421
AS53	SP15	Shigatse City	0.643558	0.00833333	16.7431	0	2.17361	14.5694	2.17361	0.129822
AS53	SP25	Dingxi City	0.733043	0.025	0.236111	0	0.236111	0	0.236111	1
AS55	SP29	Gannan Tibetan Autonomous Prefecture	0.786475	0.025	3.61806	0	2.96528	0.652778	2.96528	0.819578
AS55	SP41	Hotan City	0.7835	0.00833333	9.72917	0	0	9.72917	0	0

[truncated: 1 more sheets: Table S11]
